# Supplementary material for: Microbial taxonomical composition in spruce phyllosphere, but not community functional structure, varies by geographical location
Source: PeerJ. 2019 Jul 19;7:e7376. doi: 10.7717/peerj.7376 (PMC6644631; doi:10.7717/peerj.7376)
Supplement: Supplemental Information 5 [file peerj-07-7376-s005.xlsx]

## Sheet: S5
Table S5. Results of the PERMDISP on the Microbial Taxnonmical Composition and Community Functional Structure
Bacterial 16S rRNA_Taxonomical OTUs							Fungal ITS_Taxonomical OTUs
Groups_location							Groups_location
	Df	Sums Sq	Mean Sq	F	Pr(>F)			Df	Sums Sq	Mean Sq	F	Pr(>F)
Groups	2	0.01585	0.0079255	0.5406	0.579		Groups	2	0.003912	0.0019558	0.333	0.703
Residuals	42	0.61571	0.0146598				Residuals	42	0.246689	0.0058735
Groups_plant							Groups_plant
	Df	Sums Sq	Mean Sq	F	Pr(>F)			Df	Sums Sq	Mean Sq	F	Pr(>F)
Groups	4	0.024205	0.0060511	0.8373	0.523		Groups	4	0.010081	0.0025203	0.5894	0.664
Residuals	40	0.289067	0.0072267				Residuals	40	0.171031	0.0042758
Groups_location*plant							Groups_location*plant
	Df	Sums Sq	Mean Sq	F	Pr(>F)			Df	Sums Sq	Mean Sq	F	Pr(>F)
Groups	14	0.15498	0.01107	0.7268	0.717		Groups	14	0.03305	0.0023607	0.3857	0.973
Residuals	30	0.45692	0.015231				Residuals	30	0.18363	0.0061212
Bacterial 16S rRNA_KEGG orthologs (KOs)							Fungal ITS_Functional guilds
Groups_location							Groups_location
	Df	Sums Sq	Mean Sq	F	Pr(>F)			Df	Sums Sq	Mean Sq	F	Pr(>F)
Groups	2	0.001985	0.00099249	0.4208	0.665		Groups	2	0.005507	0.0027533	0.609	0.549
Residuals	42	0.099058	0.00235852				Residuals	42	0.189871	0.0045207
Groups_plant							Groups_plant
	Df	Sums Sq	Mean Sq	F	Pr(>F)			Df	Sums Sq	Mean Sq	F	Pr(>F)
Groups	4	0.009696	0.0024239	1.344	0.26		Groups	4	0.014354	0.0035884	0.5027	0.727
Residuals	40	0.072142	0.0018035				Residuals	40	0.285517	0.0071379
Groups_location*plant							Groups_location*plant
	Df	Sums Sq	Mean Sq	F	Pr(>F)			Df	Sums Sq	Mean Sq	F	Pr(>F)
Groups	14	0.033223	0.002373	1.3509	0.237		Groups	14	0.035871	0.0025622	0.4656	0.935
Residuals	30	0.0527	0.0017567				Residuals	30	0.165105	0.0055035
